# Supplementary material for: Evaluation of caffeine modulation of topiramate effect on locomotor activity of zebrafish larvae in pentylenetetrazol-induced seizure model
Source: PLoS One. 2025 Mar 4;20(3):e0317241. doi: 10.1371/journal.pone.0317241 (PMC11878912; doi:10.1371/journal.pone.0317241)
Supplement: S1 Data — (XLSX) [file pone.0317241.s001.xlsx]

## Sheet: Arkusz2
Topiramate	Caffeine	PTZ -	PTZ +	SD (PTZ-)	SD (PTZ+)
0	Control	1	4.39	0.2	0.82
0	5	0.93	4.8	0.14	0.99
0	10	0.95	5.24	0.18	1.14
0	15	1.06	5.85	0.14	0.64
0	20	1	5	0.18	0.76
0	25	0.85	4.52	0.13	1.21
0	50	0.59	3.33	0.11	0.96
0	75	0.41	2.04	0.14	0.52
0	100	0.32	0.8	0.13	0.41
Caffeine	Topiramate	PTZ -	PTZ +	SD (PTZ-)	SD (PTZ+)
0	Control	1	4.39	0.2	0.82
0	25	0.92	4.06	0.15	0.73
0	50	0.96	3.82	0.16	0.73
0	75	0.95	3.37	0.22	0.56
0	100	0.95	3.11	0.21	0.5
0	125	0.73	3	0.18	0.4
0	150	0.51	2.83	0.17	0.38
0	175	0.27	2.55	0.16	0.58
	TPM 25
		PTZ -	PTZ +	SD (PTZ-)	SD (PTZ+)
	Control	1	4.39	0.2	0.82
Caffeine	0	0.92	4.06	0.15	0.73
	15	0.97	4.3	0.13	0.73
	25	0.84	3.75	0.15	0.95
	50	0.59	3.1	0.14	0.88
	75	0.54	2.6	0.15	0.7
	100	0.47	1.49	0.16	0.81
	TPM 50
		PTZ -	PTZ +	SD dla PTZ-	SD dla PTZ+
	Control	1	4.39	0.2	0.82
Caffeine	0	0.96	3.76	0.16	0.75
	15	1.09	3.8	0.22	0.78
	25	1	3.04	0.18	0.69
	50	0.59	2.03	0.27	0.73
	75	0.44	1.54	0.16	0.63
	100	0.22	0.99	0.14	0.31
	TPM 75
		PTZ -	PTZ +	SD dla PTZ-	SD dla PTZ+
	Control	1	4.39	0.2	0.82
Caffeine	0	0.94	3.37	0.24	0.56
	15	0.93	3.14	0.22	0.89
	25	0.78	2.59	0.19	0.76
	50	0.44	1.37	0.19	0.67
	75	0.34	0.74	0.18	0.49
	100	0.2	0.43	0.14	0.31
	TPM 100
		PTZ -	PTZ +	SD dla PTZ-	SD dla PTZ+
	Control	1	4.39	0.2	0.82
Caffeine	0	0.96	3.11	0.25	0.5
	15	0.81	3.2	0.13	0.67
	25	0.67	2.18	0.18	0.68
	50	0.36	1.21	0.24	0.75
	75	0.26	0.88	0.24	0.73
	100	0.18	0.57	0.13	0.27
	TPM 125
		PTZ -	PTZ +	SD dla PTZ-	SD dla PTZ+
	Control	1	4.39	0.2	0.82
Caffeine	0	0.73	3	0.18	0.4
	15	0.7	3.02	0.18	0.75
	25	0.48	2.01	0.15	0.45
	50	0.3	1.35	0.21	0.67
	75	0.19	0.86	0.16	0.66
	100	0.06	0.43	0.06	0.24
	TPM 150
		PTZ -	PTZ +	SD dla PTZ-	SD dla PTZ+
	Control	1	4.39	0.2	0.82
Caffeine	0	0.51	2.83	0.17	0.38
	15	0.45	2.87	0.2	0.69
	25	0.34	1.78	0.22	0.38
	50	0.24	1.17	0.11	0.65
	75	0.17	0.75	0.15	0.22
	100	0.05	0.19	0.05	0.14
	TPM 175
		PTZ -	PTZ +	SD dla PTZ-	SD dla PTZ+
	Control	1	4.39	0.2	0.82
Caffeine	0	0.27	2.55	0.16	0.58
	15	0.27	2.26	0.11	0.3
	25	0.2	1.07	0.09	0.3
	50	0.16	0.84	0.07	0.49
	75	0.11	0.56	0.08	0.36
	100	0.05	0.16	0.03	0.1
		Survial rate
Caffeine	0	100
	50	100
	75	100
	100	100
	125	93
	150	78
	175	71
	200	62
	225	49
	250	31
	Concentration	Survial rate
Topiramate	0	100
	75	100
	100	100
	125	100
	150	93
	175	93
	200	87
	225	87
Concentration	Survial rate
CTR	100
CAF 50 TPM 75	100
CAF 100 TPM 75	80
CAF 150 TPM 200	53
CAF 200 TPM 200	20
